# Supplementary material for: Comparative Study on Alternative Splicing in Human Fungal Pathogens Suggests Its Involvement During Host Invasion
Source: Front Microbiol. 2018 Oct 2;9:2313. doi: 10.3389/fmicb.2018.02313 (PMC6176087; doi:10.3389/fmicb.2018.02313)
Supplement: Supplementary file 3 [file Table_1.XLS]

## Sheet: calb_genes_infection
	gene_id	name	gene_description	data_set	deg
1	C1_03620C_A	|CAWG_00765|orf19.3061.1|C1_03620C_B|C1_03620C|orf19.3061.2|CA5086|RPS22B|CA5085|RPS22.exon2|IPF9280.2	Ortholog of S. cerevisiae Rps22Ap and Rps22Bp; gene contains 5' UTR intron	GSE41749/YPD_vs_YPS	FALSE
2	C1_03620C_B	|	Ortholog of S. cerevisiae Rps22Ap and Rps22Bp; gene contains 5' UTR intron	GSE41749/YPD_vs_YPS	FALSE
3	C1_04230W_B	|	Ortholog(s) have ubiquitin binding activity, role in ubiquitin-dependent protein catabolic process and proteasome regulatory particle, lid subcomplex, proteasome storage granule localization	GSE38426/yeast_vs_hypha	FALSE
4	C1_05720W_A	|orf19.2478.1|C1_05720W_B|C1_05720W|IPF7197.2|IPF16942.2|Contig4-2471_0002|orf6.4956|CA3800|RPL7A.3f|RPL7A.3|RPL7A	60S ribosomal protein L7; snoRNA snR39b encoded within the 2nd intron	GSE41749/YPD_vs_YPS	FALSE
5	C1_05720W_B	|	60S ribosomal protein L7; snoRNA snR39b encoded within the 2nd intron	GSE41749/YPD_vs_YPS	FALSE
6	C1_06130C_A	HAC1|CAWG_00794|orf19.2432|C1_06130C_B|C1_06130C|orf19.9968|IPF24851.1|IPF15604.1|Contig4-2898_0003|orf6.1395|CA0457|CaO19.2432|CaO19.9968|IPF15604	bZIP transcription factor; role in unfolded protein response and control of morphology; transcript undergoes atypical splicing at C terminus under ER stress; induced during mating and by caspofungin; mRNA binds She3; Spider biofilm induced	GSE41749/YPD_vs_YPS	FALSE
7	C1_08480C_A	APS3|CAWG_00578|orf19.393|C1_08480C_B|C1_08480C|orf19.8023|IPF7291.2|IPF29846.1|Contig4-3031_0012|orf6.6271|CA3876|CaO19.393	Component of the adaptor complex AP-3, which is involved in vacuolar protein sorting	GSE41749/YPD_vs_YPS	FALSE
8	C2_00420W_A	|CAWG_03822|orf19.2089|C2_00420W_B|C2_00420W|orf19.9636|IPF25290.1|IPF1171.1|Contig4-2971_0010|orf6.7466|CA4812|CaO19.9636|NYV1|CaO19.2089|IPF1171.3f|IPF1171	Ortholog of Nyv1, v-SNARE component of the vacuolar SNARE complex involved in vesicle fusion in S. cerevisiae; Hap43-repressed gene	GSE41749/YPD_vs_YPS	FALSE
9	C3_03010C_B	DTD2|	Ortholog(s) have D-leucyl-tRNA(Leu) deacylase activity, D-tyrosyl-tRNA(Tyr) deacylase activity, role in D-leucine catabolic process, D-tyrosine catabolic process, tRNA metabolic process and cytoplasm localization	GSE41749/YPD_vs_YPS	FALSE
10	C3_04330C_A	|CAWG_02745|orf19.5876|C3_04330C_B|C3_04330C|orf19.13297|IPF21273.1|IPF1835.1|Contig4-3084_0016|orf6.9161|CA6160|CaO19.13297|CaO19.5876|IPF1835	Protein of unknown function; Cyr1-repressed; induced by alpha pheromone in SpiderM medium; rat catheter and Spider biofilm induced	GSE38426/yeast_vs_hypha	FALSE
11	C3_04590W_A	|CAWG_02772|orf19.5917.3|C3_04590W_B|C3_04590W|IPF21354.1|IPF21308.1|IPF157.1|IPF155.1|Contig4-2225_0003|Contig4-2225_0007|CA6130|orf19.5917.5|YRA1|CA6129|YRA1.exon2	RNA binding protein required for export of poly(A)+ mRNA from the nucleus; Spider biofilm repressed	GSE114174/X0_vs_60	FALSE
12	C3_06800C_A	|CAWG_02991|orf19.6822|C3_06800C_B|C3_06800C|orf19.14114|IPF20390.1|IPF2417.1|Contig4-2745_0005|orf6.8809|CA5886|CaO19.6822|CaO19.14114|IPF2417	Ortholog(s) have NEDD8 transferase activity, cullin family protein binding, protein binding, bridging, ubiquitin binding, ubiquitin conjugating enzyme binding activity	GSE41749/YPD_vs_YPS	FALSE
13	C3_06800C_B	|	Ortholog(s) have NEDD8 transferase activity, cullin family protein binding, protein binding, bridging, ubiquitin binding, ubiquitin conjugating enzyme binding activity	GSE41749/YPD_vs_YPS	FALSE
14	C6_01340C_A	|CAWG_05231|orf19.3449.2|C6_01340C_B|C6_01340C|IPF23870.1|IPF5335.1|orf19.3449.1|CA1337|IPF5334|CA1336|IPF5334.exon2	Putative mitochondrial phosphatidylglycerophosphatase (PGP phosphatase); essential for cardiolipin biosynthesis; rat catheter biofilm induced	GSE41749/YPD_vs_YPS	FALSE
15	C6_01340C_B	|	Putative mitochondrial phosphatidylglycerophosphatase (PGP phosphatase); essential for cardiolipin biosynthesis; rat catheter biofilm induced	GSE41749/YPD_vs_YPS	FALSE
16	C6_01820C_A	FPG1|CAWG_05186|orf19.3402|C6_01820C_B|C6_01820C|orf19.10905|IPF23838.1|IPF12950.2|Contig4-2230_0006|Contig4-2399_0005|orf6.4329|CA2430|FDG1|CaO19.3402|CaO19.10905|IPF12950	Formamidopyrimidine DNA glycosylase, involved in repair of gamma-irradiated DNA; Hap43p-repressed gene	GSE41749/YPD_vs_YPS	FALSE
17	C6_01820C_B	FPG1|	Formamidopyrimidine DNA glycosylase, involved in repair of gamma-irradiated DNA; Hap43p-repressed gene	GSE41749/YPD_vs_YPS	FALSE
18	C7_00110W_A	SOD3|CAWG_05368|orf19.7111.1|C7_00110W_B|C7_00110W|SOD21|IPF5623.1|IPF5622.1|Contig4-2995_0021|CA5587|CaJ7.0018|SOD22|orf19.7111.2|CaJ7_0018|CA5588|SOD22.3f	Cytosolic manganese-containing superoxide dismutase; protects against oxidative stress; repressed by ciclopirox olamine, induced during stationary phase when SOD1 expression is low; Hap43-repressed; Spider and flow model biofilm induced	GSE38426/yeast_vs_hypha	FALSE
19	C7_00110W_B	SOD3|	Cytosolic manganese-containing superoxide dismutase; protects against oxidative stress; repressed by ciclopirox olamine, induced during stationary phase when SOD1 expression is low; Hap43-repressed; Spider and flow model biofilm induced	GSE38426/yeast_vs_hypha	FALSE
20	C7_03080W_B	LMO1|	Protein involved together with Dck1p and Rac1p in invasive filamentous growth and cell wall integrity; acts upstream of MAP kinase Cek1p; has similarity to human ELMO1	GSE38426/yeast_vs_hypha	FALSE
21	CR_02100C_A	|CAWG_01556|orf19.2610|CR_02100C_B|CR_02100C|orf19.10141|IPF24787.1|IPF8500.2|Contig4-2859_0009|orf6.4275|CA2389|CaO19.2610|ARC2|CaO19.10141|IPF8500	Putative tRNA binding protein; intron-containing gene; Spider biofilm induced	GSE41749/YPD_vs_YPS	FALSE
22	CR_06690C_A	|CAWG_01968|orf19.703|CR_06690C_B|CR_06690C|orf19.8322|IPF26608.1|IPF7987.1|Contig4-2984_0009|orf6.3327|CA1703|CaO19.703|CPD1|CaO19.8322|IPF7987	Ortholog(s) have 2',3'-cyclic-nucleotide 3'-phosphodiesterase activity, role in cyclic nucleotide metabolic process and clathrin-coated vesicle localization	GSE41749/YPD_vs_YPS	FALSE
23	CR_06690C_B	|	Ortholog(s) have 2',3'-cyclic-nucleotide 3'-phosphodiesterase activity, role in cyclic nucleotide metabolic process and clathrin-coated vesicle localization	GSE41749/YPD_vs_YPS	FALSE

## Sheet: calb_genes_stress
	gene_id	name	gene_description	data_set	deg
1	C1_01930W_A	|CAWG_01187|orf19.4530.1|C1_01930W_B|C1_01930W|IPF22717.1|IPF7527.2|Contig4-2751_0008|CA4189|IPF7527	Protein of unknown function; regulated by Nrg1, Tup1; Spider and flow model biofilm induced	GSE49310/None_T1_vs_Lacticacid_T1	FALSE
2	C1_04290C_A	ACS2|CAWG_00964|orf19.1064|C1_04290C_B|C1_04290C|orf19.8666|IPF26246.1|IPF7057.2|Contig4-2199_0001|orf6.4925|CA2858|CaO19.8666|CaO19.1064	Acetyl-CoA synthetase; antigenic during human and murine infection; induced by Efg1; macrophage-induced protein; soluble protein in hyphae; gene contains intron; flow model and Spider biofilm repressed	GSE49310/None_T1_vs_Propionicacid_T1	FALSE
3	C1_06130C_A	HAC1|CAWG_00794|orf19.2432|C1_06130C_B|C1_06130C|orf19.9968|IPF24851.1|IPF15604.1|Contig4-2898_0003|orf6.1395|CA0457|CaO19.2432|CaO19.9968|IPF15604	bZIP transcription factor; role in unfolded protein response and control of morphology; transcript undergoes atypical splicing at C terminus under ER stress; induced during mating and by caspofungin; mRNA binds She3; Spider biofilm induced	GSE49310/None_T1_vs_Lacticacid_T1 ,GSE49310/None_T1_vs_Propionicacid_T1 ,GSE49310/None_T2_vs_Aceticacid_T2 ,GSE49310/None_T2_vs_Propionicacid_T2 ,GSE49310/None_T3_vs_Butyricacid_T3 ,GSE49310/None_T3_vs_Lacticacid_T3 ,GSE49310/None_T3_vs_Propionicacid_T3	FALSE,FALSE,FALSE,FALSE,FALSE,FALSE,FALSE
4	C1_06130C_B	HAC1|	bZIP transcription factor; role in unfolded protein response and control of morphology; transcript undergoes atypical splicing at C terminus under ER stress; induced during mating and by caspofungin; mRNA binds She3; Spider biofilm induced	GSE49310/None_T2_vs_Aceticacid_T2 ,GSE49310/None_T2_vs_Propionicacid_T2 ,GSE49310/None_T3_vs_Lacticacid_T3 ,GSE49310/None_T3_vs_Propionicacid_T3 ,GSE49310/None_T4_vs_Lacticacid_T4	FALSE,FALSE,FALSE,FALSE,FALSE
5	C1_13620W_A	ROB1|CAWG_00090|orf19.4998|C1_13620W_B|C1_13620W|orf19.12465|IPF22198.1|IPF1798.2|orf6.8011|CA5264|CaO19.4998|CHA4|CaO19.12465|IPF1798	Zn(II)2Cys6 transcription factor; required for Spider model biofilm formation; mutant displays abnormal colony morphology and invasive growth; caspofungin repressed; flow model biofilm induced; rat catheter biofilm repressed	GSE49310/None_T1_vs_Lacticacid_T1	FALSE
6	C1_13620W_B	ROB1|	Zn(II)2Cys6 transcription factor; required for Spider model biofilm formation; mutant displays abnormal colony morphology and invasive growth; caspofungin repressed; flow model biofilm induced; rat catheter biofilm repressed	GSE49310/None_T1_vs_Lacticacid_T1 ,GSE73409/wtu_vs_wtt	FALSE,FALSE
7	C2_01130W_A	NOT3|CAWG_03888|orf19.2012|C2_01130W_B|C2_01130W|orf19.9563|IPF18023.2|IPF15994.2|Contig4-1979_0003|Contig4-1979_0004|orf6.6349|orf6.778|CA0181|NOT31|CaO19.2012	Transcriptional regulator; not required for buccal epithelial cell adherence or virulence in mouse systemic infection; null mutant colonies exhibit slightly decreased filamentation ratio; required for yeast adherence to silicone substrate	GSE49310/None_T4_vs_Aceticacid_T4	FALSE
8	C2_09460C_A	|CAWG_06021|orf19.1604|C2_09460C_B|C2_09460C|orf19.9172|IPF25717.1|IPF6730.2|Contig4-3095_0062|Contig4-3095_0063|orf6.2453|CA1121|CaO19.1604|CaO19.9172|IPF6730	Predicted Gal4-like DNA-binding transcription factor; Spider biofilm induced	GSE49310/None_T1_vs_Lacticacid_T1	FALSE
9	C2_09460C_B	|	Predicted Gal4-like DNA-binding transcription factor; Spider biofilm induced	GSE49310/None_T1_vs_Lacticacid_T1	FALSE
10	C2_10290W_A	SLR1|orf19.1750|C2_10290W_B|C2_10290W|orf19.9319|IPF25570.1|IPF10745.2|Contig4-2591_0005|Contig4-2591_0006|orf6.1827|CaO19.9319|CaO19.1750|CNL1	Protein similar to mammalian SR-like RNA splicing factor; involved in filamentous growth and virulence; gene has intron; Spider biofilm repressed	GSE49310/None_T4_vs_Propionicacid_T4	FALSE
11	C2_10290W_B	SLR1|	Protein similar to mammalian SR-like RNA splicing factor; involved in filamentous growth and virulence; gene has intron; Spider biofilm repressed	GSE49310/None_T4_vs_Propionicacid_T4	FALSE
12	C3_00670C_A	FKH2|CAWG_02404|orf19.5389|C3_00670C_B|C3_00670C|orf19.12844|orf6.8625|IPF21713.1|IPF1059.2|IPF1060.2|Contig4-3071_0032|orf6.8626|CA5753|CaO19.12844|CaO19.5389|CA5754|IPF1060|FKH1	Forkhead transcription factor; morphogenesis regulator; required for wild-type hyphal transcription, cell separation, and for virulence in cell culture; mutant lacks true hyphae, is constitutively pseudohyphal; upregulated in RHE model	GSE73409/wtu_vs_wtt	FALSE
13	C3_04590W_A	|CAWG_02772|orf19.5917.3|C3_04590W_B|C3_04590W|IPF21354.1|IPF21308.1|IPF157.1|IPF155.1|Contig4-2225_0003|Contig4-2225_0007|CA6130|orf19.5917.5|YRA1|CA6129|YRA1.exon2	RNA binding protein required for export of poly(A)+ mRNA from the nucleus; Spider biofilm repressed	GSE49310/None_T2_vs_Propionicacid_T2 ,GSE49310/None_T4_vs_Propionicacid_T4 ,GSE73409/wtu_vs_wtt	FALSE,FALSE,FALSE
14	C3_04590W_B	|	RNA binding protein required for export of poly(A)+ mRNA from the nucleus; Spider biofilm repressed	GSE49310/None_T2_vs_Propionicacid_T2 ,GSE49310/None_T4_vs_Propionicacid_T4 ,GSE73409/wtu_vs_wtt	FALSE,FALSE,FALSE
15	C3_06800C_A	|CAWG_02991|orf19.6822|C3_06800C_B|C3_06800C|orf19.14114|IPF20390.1|IPF2417.1|Contig4-2745_0005|orf6.8809|CA5886|CaO19.6822|CaO19.14114|IPF2417	Ortholog(s) have NEDD8 transferase activity, cullin family protein binding, protein binding, bridging, ubiquitin binding, ubiquitin conjugating enzyme binding activity	GSE49310/None_T2_vs_Butyricacid_T2	FALSE
16	C3_06800C_B	|	Ortholog(s) have NEDD8 transferase activity, cullin family protein binding, protein binding, bridging, ubiquitin binding, ubiquitin conjugating enzyme binding activity	GSE49310/None_T2_vs_Butyricacid_T2	FALSE
17	C4_02320C_A	SOD1|CAWG_03562|orf19.2770.1|C4_02320C_B|C4_02320C|orf19.10286.2|IPF24645.1|IPF7082.2|CA4120|SOD1.3	Cytosolic copper- and zinc-containing superoxide dismutase; role in protection from oxidative stress; required for full virulence; alkaline induced by Rim101; induced by human blood; rat catheter, flow model and Spider biofilm repressed	GSE49310/None_T1_vs_Butyricacid_T1 ,GSE49310/None_T1_vs_Propionicacid_T1 ,GSE49310/None_T3_vs_Propionicacid_T3 ,GSE49310/None_T4_vs_Butyricacid_T4	FALSE,FALSE,FALSE,FALSE
18	C4_02320C_B	SOD1|	Cytosolic copper- and zinc-containing superoxide dismutase; role in protection from oxidative stress; required for full virulence; alkaline induced by Rim101; induced by human blood; rat catheter, flow model and Spider biofilm repressed	GSE49310/None_T1_vs_Propionicacid_T1 ,GSE49310/None_T2_vs_Propionicacid_T2 ,GSE49310/None_T3_vs_Propionicacid_T3 ,GSE49310/None_T4_vs_Butyricacid_T4 ,GSE49310/None_T4_vs_Propionicacid_T4	FALSE,FALSE,FALSE,FALSE,FALSE
19	C5_02470W_B	INT1|	Protein structurally similar to alpha-subunit of human leukocyte integrin; role in morphogenesis, adhesion, and mouse cecal colonization and systemic virulence; similar to S. cerevisiae Bud4; Hap43-induced gene	GSE49310/None_T2_vs_Aceticacid_T2	FALSE
20	C6_00830C_A	CAN3|CAWG_05276|orf19.84|C6_00830C_B|C6_00830C|orf19.11123|orf19.7729|IPF23634.1|IPF19550.1|IPF27172.1|IPF19551.1|IPF14582.1|Contig4-2119_0003|orf6.115|orf6.2072|orf19.3641	Predicted amino acid transmembrane transporter; transcript regulated by white-opaque switch; Hap43-repressed gene	GSE49310/None_T2_vs_Aceticacid_T2	FALSE
21	C6_00830C_B	CAN3|	Predicted amino acid transmembrane transporter; transcript regulated by white-opaque switch; Hap43-repressed gene	GSE49310/None_T2_vs_Aceticacid_T2 ,GSE49310/None_T2_vs_Butyricacid_T2 ,GSE49310/None_T4_vs_Aceticacid_T4	FALSE,FALSE,FALSE
22	C6_01820C_A	FPG1|CAWG_05186|orf19.3402|C6_01820C_B|C6_01820C|orf19.10905|IPF23838.1|IPF12950.2|Contig4-2230_0006|Contig4-2399_0005|orf6.4329|CA2430|FDG1|CaO19.3402|CaO19.10905|IPF12950	Formamidopyrimidine DNA glycosylase, involved in repair of gamma-irradiated DNA; Hap43p-repressed gene	GSE49310/None_T2_vs_Butyricacid_T2	FALSE
23	C6_01820C_B	FPG1|	Formamidopyrimidine DNA glycosylase, involved in repair of gamma-irradiated DNA; Hap43p-repressed gene	GSE49310/None_T1_vs_Lacticacid_T1	FALSE
24	C6_02930W_A	|CAWG_05088|orf19.5569|C6_02930W_B|C6_02930W|orf19.13015|orf19.13017|IPF12473|IPF12478.1|IPF16667.3|Contig4-2518_0001|Contig4-2518_0002|orf6.1358|orf6.1360|orf6.3242|CA0439|orf19.5571|SCRC1|CA0440|IPF12473.2|IPF12478	Ortholog(s) have role in maintenance of rDNA, mitotic sister chromatid segregation and chromosome, telomeric region, nuclear envelope, nuclear periphery localization	GSE49310/None_T2_vs_Butyricacid_T2 ,GSE73409/wtu_vs_wtt	FALSE,FALSE
25	C6_02930W_B	|	Ortholog(s) have role in maintenance of rDNA, mitotic sister chromatid segregation and chromosome, telomeric region, nuclear envelope, nuclear periphery localization	GSE49310/None_T2_vs_Butyricacid_T2 ,GSE73409/wtu_vs_wtt	FALSE,FALSE
26	C7_00110W_A	SOD3|CAWG_05368|orf19.7111.1|C7_00110W_B|C7_00110W|SOD21|IPF5623.1|IPF5622.1|Contig4-2995_0021|CA5587|CaJ7.0018|SOD22|orf19.7111.2|CaJ7_0018|CA5588|SOD22.3f	Cytosolic manganese-containing superoxide dismutase; protects against oxidative stress; repressed by ciclopirox olamine, induced during stationary phase when SOD1 expression is low; Hap43-repressed; Spider and flow model biofilm induced	GSE73409/wtu_vs_wtt	FALSE
27	C7_00110W_B	SOD3|	Cytosolic manganese-containing superoxide dismutase; protects against oxidative stress; repressed by ciclopirox olamine, induced during stationary phase when SOD1 expression is low; Hap43-repressed; Spider and flow model biofilm induced	GSE73409/wtu_vs_wtt	FALSE
28	C7_02470C_A	|orf19.6462|C7_02470C_B|C7_02470C|orf19.13820|IPF20570.1|IPF20640.1|IPF11434.1|IPF11433.1|Contig4-2613_0005|orf6.5997|CaJ7.0289|orf19.6461.1|CA3664|IPF11434|IPF11433.3f	Ortholog(s) have role in protein folding in endoplasmic reticulum and ER membrane protein complex localization	GSE73409/wtu_vs_wtt	FALSE
29	C7_02470C_B	|	Ortholog(s) have role in protein folding in endoplasmic reticulum and ER membrane protein complex localization	GSE73409/wtu_vs_wtt	FALSE
30	C7_03870W_A	RAD6|CAWG_05717|orf19.7195|C7_03870W_B|C7_03870W|IPF2145.1|Contig4-3097_0043|orf6.8095|CA5321|CaJ7.0442|RAD6.3f|RAD6.3	Functional ortholog of S. cerevisiae Rad6; negative regulator of hyphal growth; required for wild-type UV resistance; acts in pathway with Efg1; ; transcript is UV-induced, slightly repressed during hyphal growth; gene has two introns	GSE49310/None_T2_vs_Butyricacid_T2	FALSE
31	CR_03310C_A	|CAWG_01666|orf19.2393|CR_03310C_B|CR_03310C|orf19.9929|IPF11493.2|IPF18580.2|Contig4-2991_0004|orf6.3855|CA2094|CaO19.9929|CaO19.2393|IPF11493	Putative transcription factor with zinc finger DNA-binding motif	GSE73409/wtu_vs_wtt	FALSE
32	CR_03310C_B	|	Putative transcription factor with zinc finger DNA-binding motif	GSE73409/wtu_vs_wtt	FALSE
33	CR_06690C_B	|	Ortholog(s) have 2',3'-cyclic-nucleotide 3'-phosphodiesterase activity, role in cyclic nucleotide metabolic process and clathrin-coated vesicle localization	GSE73409/wtu_vs_wtt	FALSE
34	CR_09580C_B	|	Ortholog of S. cerevisiae Pba1 that is involved in 20S proteasome assembly; upregulated in a cyr1 null mutant; contains a 5' UTR intron	GSE73409/wtu_vs_wtt	FALSE

## Sheet: cpar_genes_infection
	gene_id	name	gene_description	data_set	deg
1	CPAR2_106690	|	Ortholog(s) have L-aspartate transmembrane transporter activity, L-glutamate transmembrane transporter activity and role in L-aspartate transport, L-glutamate transport, cellular response to drug	GSE114177/X0_vs_15	FALSE

## Sheet: cpar_genes_stress
	gene_id	name	gene_description	data_set	deg
1	CapafMp03	|cytb	Has domain(s) with predicted electron transfer activity and membrane localization	GSE32714/YPD_30_O21_vs_BMW_30_O21	FALSE
2	CPAR2_110380	|CPAG_01404	Ortholog(s) have RNA polymerase II proximal promoter sequence-specific DNA binding, RNA polymerase II repressing transcription factor binding and RNA polymerase II transcription factor activity, more	GSE32714/YPD_30_O21_vs_YPD_30_O1	FALSE
3	CPAR2_201690	|CPAG_05728	Ortholog(s) have ubiquitin conjugating enzyme activity, ubiquitin-protein transferase activity and role in free ubiquitin chain polymerization, postreplication repair, protein K63-linked ubiquitination	GSE32714/YPD_30_O21_vs_YPD_30_O1	FALSE
4	CPAR2_205710	|	Ortholog of C. albicans SC5314 : CR_08520C_A, Candida tenuis NRRL Y-1498 : CANTEDRAFT_117073, Lodderomyces elongisporus NRLL YB-4239 : LELG_02945 and Debaryomyces hansenii CBS767 : DEHA2A11462g	GSE32714/YPD_30_O21_vs_BMW_30_O21	FALSE
5	CPAR2_206350	|CPAG_02093	Ortholog of S. cerevisiae : YKL033W-A, C. glabrata CBS138 : CAGL0L01969g, Candida tenuis NRRL Y-1498 : CANTEDRAFT_112156 and Debaryomyces hansenii CBS767 : DEHA2G03476g	GSE32714/YPD_30_O21_vs_BMW_30_O21	FALSE
6	CPAR2_404200	|	Ortholog(s) have cytosol, nucleus localization	GSE32714/YPD_30_O21_vs_BMW_30_O21	FALSE
7	CPAR2_502240	|CPAG_05467	Ortholog(s) have ATPase activity, DNA clamp loader activity and role in UV-damage excision repair, leading strand elongation, sister chromatid cohesion	GSE32714/YPD_30_O21_vs_BMW_30_O21	FALSE
8	CPAR2_602560	|CPAG_02695	Ortholog(s) have transcription factor activity, RNA polymerase II transcription factor recruiting activity	GSE32714/YPD_30_O21_vs_BMW_30_O21	FALSE
9	CPAR2_603230	|	Ortholog of C. albicans SC5314 : C6_01080C_A, C. dubliniensis CD36 : Cd36_61190, Candida tenuis NRRL Y-1498 : cten_CGOB_00054 and Debaryomyces hansenii CBS767 : DEHA2E21142g	GSE32714/YPD_30_O21_vs_BMW_30_O21	FALSE
10	CPAR2_801460	|CPAG_02976	Ortholog(s) have glutathione transferase activity	GSE32714/YPD_30_O21_vs_BMW_30_O21	FALSE
11	CPAR2_803290	|CPAG_02665	Ortholog(s) have inositol phosphoceramide synthase regulator activity, role in inositol phosphoceramide metabolic process and inositol phosphoceramide synthase complex, integral component of Golgi membrane localization	GSE32714/YPD_30_O21_vs_BMW_30_O21	FALSE
12	CPAR2_805380	|CPAG_03249	Ortholog(s) have mRNA binding, single-stranded telomeric DNA binding activity, role in nuclear mRNA surveillance, poly(A)+ mRNA export from nucleus, telomere maintenance and cytoplasmic stress granule, cytosol, nucleus localization	GSE32714/YPD_30_O21_vs_BMW_30_O21	FALSE

## Sheet: cgla_genes_stress
	gene_id	name	gene_description	data_set	deg
1	CAGL0H05511g	|CAGL-IPF4425|CAGL-CDS4476.1|CAG59968.1	Ortholog(s) have rRNA binding, structural constituent of ribosome activity and role in maturation of SSU-rRNA from tricistronic rRNA transcript (SSU-rRNA, 5.8S rRNA, LSU-rRNA)	GSE74361/CG_D_vs_CG_DK	FALSE
2	CAGL0J02266g	|CAGL-IPF6489|CAGL-CDS4586.1|CAG60752.1	Has domain(s) with predicted RNA binding activity	GSE61606/X37_vs_GSNO	FALSE

## Sheet: afum_genes_stress
	gene_id	name	gene_description	data_set	deg
1	CADAFUBG00000061	AFUB_000610	RTA1 domain protein, putative [Source:UniProtKB/TrEMBL;Acc:B0XMC7]	GSE55943/X0min_vs_15min+O2	FALSE
2	CADAFUBG00000105	AFUB_001050	DNA topoisomerase 2 [Source:UniProtKB/TrEMBL;Acc:B0XM58]	GSE55743/X1T0_vs_X1T1	FALSE
3	CADAFUBG00000134	AFUB_001340	Nuclear mRNA splicing factor, putative [Source:UniProtKB/TrEMBL;Acc:B0XMD7]	GSE55743/X1T0_vs_X1T1	FALSE
4	CADAFUBG00000257	AFUB_002570	Ras GTPase Rab11, putative [Source:UniProtKB/TrEMBL;Acc:B0XRI3]	GSE55743/X1T0_vs_X1T1	FALSE
5	CADAFUBG00000520	AFUB_005180	Pre-rRNA processing protein Mrd1, putative [Source:UniProtKB/TrEMBL;Acc:B0XNR2]	GSE55743/X1T0_vs_X1T1	FALSE
6	CADAFUBG00000600	AFUB_005980	Protein phosphotase 2a 65kd regulatory sububit [Source:UniProtKB/TrEMBL;Acc:B0XP53]	GSE55743/X1T0_vs_X1T1	FALSE
7	CADAFUBG00000703	AFUB_007000	Acyl carrier protein [Source:UniProtKB/TrEMBL;Acc:B0XPN4]	GSE55743/X1T0_vs_X1T1	FALSE
8	CADAFUBG00000779	AFUB_007760	Putative uncharacterized protein [Source:UniProtKB/TrEMBL;Acc:B0XPW0]	GSE55743/X1T0_vs_X1T1	FALSE
9	CADAFUBG00000934	AFUB_009290	Mitochondrial inner membrane translocase subunit TIM44, putative [Source:UniProtKB/TrEMBL;Acc:B0XQA7]	GSE55743/X1T0_vs_X1T1	FALSE
10	CADAFUBG00001249	AFUB_012440	SCF ubiquitin ligase complex subunit CulA, putative [Source:UniProtKB/TrEMBL;Acc:B0XR82]	GSE55743/X1T0_vs_X1T1	FALSE
11	CADAFUBG00001280	AFUB_012750	Coatomer subunit epsilon, putative [Source:UniProtKB/TrEMBL;Acc:B0XRB3]	GSE55743/X1T0_vs_X1T1	FALSE
12	CADAFUBG00001488	AFUB_014830	Polysaccharide deacetylase family protein [Source:UniProtKB/TrEMBL;Acc:B0XN74]	GSE55743/X1T0_vs_X1T1	FALSE
13	CADAFUBG00001573	AFUB_015680	Potassium transporter, putative [Source:UniProtKB/TrEMBL;Acc:B0XNU3]	GSE55743/X1T0_vs_X1T1	FALSE
14	CADAFUBG00001653	AFUB_016480	NOL1/NOP2/sun domain protein, putative [Source:UniProtKB/TrEMBL;Acc:B0XP88]	GSE55743/X1T0_vs_X1T1	FALSE
15	CADAFUBG00001677	AFUB_016720	CP2 transcription factor, putative [Source:UniProtKB/TrEMBL;Acc:B0XPB2]	GSE55743/X1T0_vs_X1T1 ,GSE55743/X1T0_vs_X1T4	FALSE,FALSE
16	CADAFUBG00001907	AFUB_019130	Peptidyl-prolyl cis-trans isomerase Cpr7, putative [Source:UniProtKB/TrEMBL;Acc:B0XTM6]	GSE55743/X1T0_vs_X1T1	FALSE
17	CADAFUBG00001914	AFUB_019200	Phosphoglucomutase, putative [Source:UniProtKB/TrEMBL;Acc:B0XTV2]	GSE55943/X0min_vs_30min-O2	TRUE
18	CADAFUBG00002073	AFUB_020790	Peptidyl-prolyl cis-trans isomerase [Source:UniProtKB/TrEMBL;Acc:B0XUP4]	GSE55743/X1T0_vs_X1T1	FALSE
19	CADAFUBG00002278	AFUB_022840	Dienelactone hydrolase [Source:UniProtKB/TrEMBL;Acc:B0XVU9]	GSE55743/X1T0_vs_X1T4	TRUE
20	CADAFUBG00002365	AFUB_023710	Palmitoyltransferase (SidR), putative [Source:UniProtKB/TrEMBL;Acc:B0XW63]	GSE55943/X0min_vs_30min-O2	FALSE
21	CADAFUBG00002653	AFUB_026590	Nuclear protein export protein Yrb2, putative [Source:UniProtKB/TrEMBL;Acc:B0XSB4]	GSE55743/X1T0_vs_X1T1	FALSE
22	CADAFUBG00002793	AFUB_027990	Zn cluster transcription factor Rds2, putative [Source:UniProtKB/TrEMBL;Acc:B0XSW1]	GSE55743/X1T0_vs_X1T1	FALSE
23	CADAFUBG00002856	AFUB_028620	Putative uncharacterized protein [Source:UniProtKB/TrEMBL;Acc:B0XT24]	GSE55743/X1T0_vs_X1T1	FALSE
24	CADAFUBG00002857	AFUB_028630	Cytochrome c oxidase polypeptide vib [Source:UniProtKB/TrEMBL;Acc:B0XT25]	GSE55743/X1T0_vs_X1T1	FALSE
25	CADAFUBG00002997	AFUB_030020	Putative uncharacterized protein [Source:UniProtKB/TrEMBL;Acc:B0XU19]	GSE55743/X1T0_vs_X1T1	TRUE
26	CADAFUBG00003081	AFUB_030860	Ribulose-phosphate 3-epimerase [Source:UniProtKB/TrEMBL;Acc:B0XUH0]	GSE55943/X0min_vs_15min-O2	FALSE
27	CADAFUBG00003141	AFUB_031460	Putative uncharacterized protein [Source:UniProtKB/TrEMBL;Acc:B0XUU5]	GSE55743/X1T0_vs_X1T1	FALSE
28	CADAFUBG00003310	AFUB_033150	Integral membrane protein [Source:UniProtKB/TrEMBL;Acc:B0XVP3]	GSE55743/X1T0_vs_X1T1	TRUE
29	CADAFUBG00003444	AFUB_034580	LipA and NB-ARC domain protein [Source:UniProtKB/TrEMBL;Acc:B0XZW2]	GSE55743/X1T0_vs_X1T4	TRUE
30	CADAFUBG00004036	AFUB_040490	DUF124 domain protein [Source:UniProtKB/TrEMBL;Acc:B0XYD1]	GSE55943/X0min_vs_15min-O2	FALSE
31	CADAFUBG00004039	AFUB_040520	Glycine-rich RNA-binding protein, putative [Source:UniProtKB/TrEMBL;Acc:B0XYD4]	GSE55743/X1T0_vs_X1T1	FALSE
32	CADAFUBG00004084	AFUB_040970	Fumarylacetoacetate hydrolase family protein [Source:UniProtKB/TrEMBL;Acc:B0XYH8]	GSE55743/X1T0_vs_X1T1	FALSE
33	CADAFUBG00004096	AFUB_041090	PX domain protein [Source:UniProtKB/TrEMBL;Acc:B0XYJ0]	GSE55943/X0min_vs_15min-O2 ,GSE55743/X1T0_vs_X1T1	FALSE,FALSE
34	CADAFUBG00004317	AFUB_043270	C6 transcription factor (Fcr1), putative [Source:UniProtKB/TrEMBL;Acc:B0XZ61]	GSE55943/X0min_vs_15min-O2	FALSE
35	CADAFUBG00004783	AFUB_047930	SIR2 family histone deacetylase, putative [Source:UniProtKB/TrEMBL;Acc:B0XXD4]	GSE55943/X0min_vs_15min-O2	FALSE
36	CADAFUBG00005231	AFUB_052510	Putative uncharacterized protein [Source:UniProtKB/TrEMBL;Acc:B0Y306]	GSE55743/X1T0_vs_X1T4	FALSE
37	CADAFUBG00005578	AFUB_055990	Putative uncharacterized protein [Source:UniProtKB/TrEMBL;Acc:B0Y3Z7]	GSE55943/X0min_vs_15min-O2	FALSE
38	CADAFUBG00005798	AFUB_058190	Cofilin [Source:UniProtKB/TrEMBL;Acc:B0Y0Q7]	GSE55743/X1T0_vs_X1T1	FALSE
39	CADAFUBG00005849	AFUB_058700	PAXNEB protein superfamily [Source:UniProtKB/TrEMBL;Acc:B0Y0V8]	GSE55943/X0min_vs_15min-O2	FALSE
40	CADAFUBG00005957	AFUB_059770	Ran-specific GTPase-activating protein 1, putative [Source:UniProtKB/TrEMBL;Acc:B0Y1C6]	GSE55743/X1T0_vs_X1T1	FALSE
41	CADAFUBG00006065	AFUB_060850	WD repeat-containing protein [Source:UniProtKB/TrEMBL;Acc:B0Y1U2]	GSE55743/X1T0_vs_X1T1	FALSE
42	CADAFUBG00006110	AFUB_061300	Vacuolar protein sorting vps16, putative [Source:UniProtKB/TrEMBL;Acc:B0Y254]	GSE55943/X0min_vs_15min-O2 ,GSE55943/X0min_vs_30min-O2	FALSE,FALSE
43	CADAFUBG00006372	AFUB_064230	Killer toxin sensitivity protein (IKI3), putative [Source:UniProtKB/TrEMBL;Acc:B0Y5Q6]	GSE55743/X1T0_vs_X1T1	FALSE
44	CADAFUBG00006639	AFUB_066920	Putative uncharacterized protein [Source:UniProtKB/TrEMBL;Acc:B0Y6G9]	GSE55943/X0min_vs_30min-O2	TRUE
45	CADAFUBG00006888	AFUB_069400	Sulfate transporter family protein [Source:UniProtKB/TrEMBL;Acc:B0Y4K4]	GSE55743/X1T0_vs_X1T1	FALSE
46	CADAFUBG00007210	AFUB_072700	Enolase/allergen Asp F 22 [Source:UniProtKB/TrEMBL;Acc:B0Y763]	GSE55743/X1T0_vs_X1T4	FALSE
47	CADAFUBG00007274	AFUB_073340	Putative uncharacterized protein [Source:UniProtKB/TrEMBL;Acc:B0Y7C6]	GSE55743/X1T0_vs_X1T1	FALSE
48	CADAFUBG00008051	AFUB_081230	Carbonic anhydrase [Source:UniProtKB/TrEMBL;Acc:B0Y9J2]	GSE55743/X1T0_vs_X1T1	FALSE
49	CADAFUBG00008149	AFUB_082200	Methylenetetrahydrofolate dehydrogenase [Source:UniProtKB/TrEMBL;Acc:B0Y9T5]	GSE55743/X1T0_vs_X1T1	FALSE
50	CADAFUBG00008822	AFUB_089080	Ras family GTPase (Rab4b), putative [Source:UniProtKB/TrEMBL;Acc:B0YC64]	GSE55743/X1T0_vs_X1T1	FALSE
51	CADAFUBG00008825	AFUB_089110	NIMA-interacting protein TinC [Source:UniProtKB/TrEMBL;Acc:B0YC67]	GSE55743/X1T0_vs_X1T1	FALSE
52	CADAFUBG00008842	AFUB_089280	Cell-cycle checkpoint protein kinase, putative [Source:UniProtKB/TrEMBL;Acc:B0YC84]	GSE55743/X1T0_vs_X1T1	FALSE
53	CADAFUBG00008850	AFUB_089360	DNA repair protein Rad7, protein [Source:UniProtKB/TrEMBL;Acc:B0YC91]	GSE55743/X1T0_vs_X1T4	FALSE
54	CADAFUBG00008938	AFUB_090240	Conserved hypothetical portein [Source:UniProtKB/TrEMBL;Acc:B0YCH8]	GSE55943/X0min_vs_15min-O2	FALSE
55	CADAFUBG00008996	AFUB_090820	PROBABLE O-SIALOGLYCOPROTEIN ENDOPEPTIDASE [Source:UniProtKB/TrEMBL;Acc:B0YCN5]	GSE55743/X1T0_vs_X1T4	FALSE
56	CADAFUBG00009018	AFUB_091050	Electron transfer flavoprotein alpha subunit, putative [Source:UniProtKB/TrEMBL;Acc:B0YCQ7]	GSE55743/X1T0_vs_X1T1	FALSE
57	CADAFUBG00009553	AFUB_096510	O-methyltransferase, putative [Source:UniProtKB/TrEMBL;Acc:B0YDR5]	GSE55943/X0min_vs_15min-O2 ,GSE55943/X0min_vs_30min-O2	TRUE,TRUE
58	CADAFUBG00009728	AFUB_098320	FGGY-family carbohydrate kinase, putative [Source:UniProtKB/TrEMBL;Acc:B0YE88]	GSE55743/X1T0_vs_X1T1	FALSE
59	CADAFUBG00009862	AFUB_099660	Putative uncharacterized protein [Source:UniProtKB/TrEMBL;Acc:B0YEM1]	GSE55743/X1T0_vs_X1T4	FALSE

## Sheet: cneo_genes_stress
	gene_id	name	gene_description	data_set	deg
1	CNAG_00019	NA	mitochondrial import inner membrane translocase subunit TIM9	GSE60398/X30C_0m_vs_37C_CO2_1440m	FALSE
2	CNAG_00065	NA	ran-binding protein 1	GSE60398/X30C_0m_vs_37C_CO2_1440m ,GSE60398/X30C_0m_vs_37C_CO2_480m	FALSE,FALSE
3	CNAG_00126	NA	2-deoxy-D-gluconate 3-dehydrogenase	GSE60398/X30C_0m_vs_37C_CO2_1440m	FALSE
4	CNAG_00130	NA	CAMK/CAMK1/CAMK1-RCK protein kinase	GSE69532/X30C_0m_vs_37C_CO2_90m	FALSE
5	CNAG_00140	NA	U1 small nuclear ribonucleoprotein 70kDa	GSE60398/X30C_0m_vs_37C_CO2_1440m	FALSE
6	CNAG_00250	NA	hypothetical protein	GSE60398/X30C_0m_vs_37C_CO2_180m	FALSE
7	CNAG_00370	NA	polyubiquitin	GSE60398/X30C_0m_vs_37C_CO2_1440m	FALSE
8	CNAG_00483	NA	actin	GSE69532/X30C_0m_vs_37C_CO2_90m	FALSE
9	CNAG_00543	NA	hypothetical protein	GSE69532/X30C_0m_vs_37C_CO2_90m	FALSE
10	CNAG_00686	NA	hypothetical protein	GSE69532/X30C_0m_vs_37C_CO2_90m	FALSE
11	CNAG_00779	NA	large subunit ribosomal protein L27e	GSE60398/X30C_0m_vs_37C_CO2_1440m	FALSE
12	CNAG_00879	NA	glutamate dehydrogenase	GSE60398/X30C_0m_vs_37C_CO2_480m	FALSE
13	CNAG_00894	NA	hypothetical protein	GSE60398/X30C_0m_vs_37C_CO2_1440m	FALSE
14	CNAG_00930	NA	argininosuccinate synthase	GSE60398/X30C_0m_vs_37C_CO2_180m ,GSE60398/X30C_0m_vs_37C_CO2_480m	FALSE,FALSE
15	CNAG_01019	NA	superoxide dismutase [Cu-Zn]	GSE60398/X30C_0m_vs_37C_CO2_1440m ,GSE60398/X30C_0m_vs_37C_CO2_180m ,GSE60398/X30C_0m_vs_37C_CO2_480m	FALSE,FALSE,FALSE
16	CNAG_01024	NA	translocation protein SEC72	GSE60398/X30C_0m_vs_37C_CO2_1440m ,GSE60398/X30C_0m_vs_37C_CO2_90m	FALSE,FALSE
17	CNAG_01117	NA	elongation factor 3	GSE73203/WT_vs_WTSaturatedExperiment1	FALSE
18	CNAG_01224	NA	large subunit ribosomal protein L18-A	GSE69532/X30C_0m_vs_37C_CO2_90m	FALSE
19	CNAG_01446	NA	hypothetical protein	GSE60398/X30C_0m_vs_37C_CO2_1440m	FALSE
21	CNAG_01958	NA	het-c2 protein	GSE60398/X30C_0m_vs_37C_CO2_1440m	FALSE
22	CNAG_01976	NA	large subunit ribosomal protein L23	GSE69532/X30C_0m_vs_37C_CO2_90m	FALSE
23	CNAG_02004	NA	OTU domain-containing protein 6B	GSE60398/X30C_0m_vs_37C_CO2_1440m	FALSE
24	CNAG_02091	NA	nucleosome assembly protein 1-like 1	GSE60398/X30C_0m_vs_37C_CO2_1440m	FALSE
25	CNAG_02129	NA	hypothetical protein	GSE60398/X30C_0m_vs_37C_CO2_480m	FALSE
26	CNAG_02151	NA	amidohydrolase	GSE60398/X30C_0m_vs_37C_CO2_480m	FALSE
27	CNAG_02190	NA	hypothetical protein	GSE69532/X30C_0m_vs_37C_CO2_90m	FALSE
28	CNAG_02330	NA	large subunit ribosomal protein L21e	GSE73203/WT_vs_WTSaturatedExperiment1	FALSE
29	CNAG_02416	NA	hypothetical protein	GSE60398/X30C_0m_vs_37C_CO2_1440m	FALSE
30	CNAG_02473	NA	endoplasmic reticulum protein	GSE69532/X30C_0m_vs_37C_CO2_90m ,GSE73203/WT_vs_WTSaturatedExperiment1	TRUE,FALSE
31	CNAG_02543	NA	hypothetical protein	GSE60398/X30C_0m_vs_37C_CO2_90m	FALSE
32	CNAG_02671	NA	pre-mRNA-splicing factor CEF1	GSE60398/X30C_0m_vs_37C_CO2_1440m	FALSE
33	CNAG_02754	NA	small subunit ribosomal protein S12e	GSE60398/X30C_0m_vs_37C_CO2_480m ,GSE69532/X30C_0m_vs_37C_CO2_90m	FALSE,FALSE
34	CNAG_02762	NA	F-type H-transporting ATPase subunit G	GSE32049_capsuleRegulation/X30C_vs_37C	FALSE
35	CNAG_02787	NA	dephospho-CoA kinase	GSE60398/X30C_0m_vs_37C_CO2_480m	FALSE
36	CNAG_02843	NA	hypothetical protein	GSE69532/X30C_0m_vs_37C_CO2_90m	FALSE
37	CNAG_02979	NA	hypothetical protein	GSE69532/X30C_0m_vs_37C_CO2_90m	FALSE
38	CNAG_03143	NA	hypothetical protein	GSE73203/WT_vs_WTSaturatedExperiment1	FALSE
39	CNAG_03198	NA	small subunit ribosomal protein S8e	GSE60398/X30C_0m_vs_37C_CO2_1440m	FALSE
40	CNAG_03221	NA	large subunit ribosomal protein L29	GSE60398/X30C_0m_vs_37C_CO2_1440m	FALSE
41	CNAG_03283	NA	large subunit ribosomal protein L24e	GSE60398/X30C_0m_vs_37C_CO2_1440m	FALSE
42	CNAG_03358	NA	phosphoglycerate kinase	GSE60398/X30C_0m_vs_37C_CO2_1440m ,GSE69532/X30C_0m_vs_37C_CO2_90m	FALSE,FALSE
43	CNAG_03510	NA	large subunit ribosomal protein L36e	GSE69532/X30C_0m_vs_37C_CO2_90m ,GSE73203/WT_vs_WTSaturatedExperiment1	FALSE,FALSE
44	CNAG_03677	NA	hypothetical protein	GSE60398/X30C_0m_vs_37C_CO2_1440m	TRUE
45	CNAG_03739	NA	large subunit ribosomal protein L10-like	GSE69532/X30C_0m_vs_37C_CO2_90m	FALSE
46	CNAG_03747	NA	large subunit ribosomal protein L27Ae	GSE69532/X30C_0m_vs_37C_CO2_90m	FALSE
47	CNAG_03916	NA	glucose-6-phosphate isomerase	GSE69532/X30C_0m_vs_37C_CO2_90m	FALSE
48	CNAG_04168	NA	histone H1/5	GSE60398/X30C_0m_vs_37C_CO2_1440m	FALSE
49	CNAG_04212	NA	hypothetical protein	GSE60398/X30C_0m_vs_37C_CO2_1440m	FALSE
50	CNAG_04640	NA	ATP-citrate synthase subunit 1	GSE60398/X30C_0m_vs_37C_CO2_1440m	FALSE
51	CNAG_04760	NA	cytoplasmic protein	GSE60398/X30C_0m_vs_37C_CO2_480m	FALSE
52	CNAG_04858	NA	hypothetical protein	GSE69532/X30C_0m_vs_37C_CO2_90m	FALSE
53	CNAG_04985	NA	nascent polypeptide-associated complex subunit alpha	GSE60398/X30C_0m_vs_37C_CO2_1440m	FALSE
54	CNAG_05013	NA	RNP domain-containing protein	GSE60398/X30C_0m_vs_37C_CO2_1440m	FALSE
55	CNAG_05050	NA	ADP-ribosylation factor GTPase-activating protein 1	GSE69532/X30C_0m_vs_37C_CO2_90m	FALSE
56	CNAG_05234	NA	mitochondrial import inner membrane translocase subunit TIM54	GSE69532/X30C_0m_vs_37C_CO2_90m	FALSE
57	CNAG_05265	NA	hypothetical protein	GSE60398/X30C_0m_vs_37C_CO2_1440m	TRUE
58	CNAG_05375	NA	hypothetical protein	GSE69532/X30C_0m_vs_37C_CO2_90m	FALSE
59	CNAG_05556	NA	hypothetical protein	GSE60398/X30C_0m_vs_37C_CO2_1440m	FALSE
60	CNAG_05744	NA	2-dehydropantoate 2-reductase	GSE60398/X30C_0m_vs_37C_CO2_180m ,GSE60398/X30C_0m_vs_37C_CO2_90m	FALSE,FALSE
61	CNAG_05783	NA	transcription initiation factor TFIIB	GSE69532/X30C_0m_vs_37C_CO2_90m	FALSE
62	CNAG_05799	NA	chitin deacetylase	GSE69532/X30C_0m_vs_37C_CO2_90m	TRUE
63	CNAG_06095	NA	large subunit ribosomal protein L13e	GSE69532/X30C_0m_vs_37C_CO2_90m	FALSE
64	CNAG_06101	NA	ADP,ATP carrier protein	GSE69532/X30C_0m_vs_37C_CO2_90m	FALSE
65	CNAG_06113	NA	hypothetical protein	GSE60398/X30C_0m_vs_37C_CO2_1440m	FALSE
66	CNAG_06150	NA	hsp90-like protein	GSE69532/X30C_0m_vs_37C_CO2_90m	TRUE
67	CNAG_06231	NA	large subunit ribosomal protein L13	GSE69532/X30C_0m_vs_37C_CO2_90m	FALSE
68	CNAG_06381	NA	hypothetical protein	GSE60398/X30C_0m_vs_37C_CO2_90m	FALSE
69	CNAG_06388	NA	hypothetical protein	GSE69532/X30C_0m_vs_37C_CO2_90m	FALSE
70	CNAG_06544	NA	non-histone chromosomal protein 6	GSE69532/X30C_0m_vs_37C_CO2_90m	FALSE
71	CNAG_06646	NA	protein YOP1	GSE60398/X30C_0m_vs_37C_CO2_1440m	FALSE
72	CNAG_06772	NA	nucleoporin SEH1	GSE60398/X30C_0m_vs_37C_CO2_1440m	TRUE
73	CNAG_07660	NA	pyruvate dehydrogenase (acetyl-transferring) E1 component, alpha subunit	GSE69532/X30C_0m_vs_37C_CO2_90m	FALSE
74	CNAG_07695	NA	gamma-aminobutyric acid transporter	GSE60398/X30C_0m_vs_37C_CO2_180m	FALSE
75	CNAG_07810	NA	mitochondrial protein	GSE69532/X30C_0m_vs_37C_CO2_90m	FALSE
76	CNAG_07939	NA	hypothetical protein	GSE69532/X30C_0m_vs_37C_CO2_90m	TRUE

## Sheet: lcor_genes_infection
	gene_id	name	gene_description	data_set	deg
1	LCOR_01892.1	elongation factor 2	InterPro:IPR027417	GSE114628/control_vs_infection_filtered.txt_genes.unique	FALSE

## Sheet: lcor_genes_stress
	gene_id	name	gene_description	data_set	deg
1	LCOR_00267.1	yll048cp-like protein	InterPro:IPR027417	PRJEB3978/control_vs_hypoxia	FALSE
2	LCOR_00658.1	ubiquitin-60s ribosomal protein l40 fusion protein	InterPro:IPR019956	PRJEB3978/control_vs_irondepletion	FALSE
3	LCOR_01292.1	60s ribosomal protein l9	InterPro:IPR020040	PRJEB3978/control_vs_hypoxia	FALSE
4	LCOR_01495.1	conserved oligomeric golgi complex subunit 6	InterPro:IPR010490	PRJEB3978/control_vs_hypoxia	FALSE
5	LCOR_01560.1	hypothetical protein RO3G_09591	NA	PRJEB3978/control_vs_hypoxia	FALSE
6	LCOR_02846.1	hypothetical protein RO3G_15607	NA	PRJEB3978/control_vs_hypoxia	FALSE
7	LCOR_03517.1	transmembrane 9 superfamily member 4-like	InterPro:IPR004240	PRJEB3978/control_vs_hypoxia	FALSE
8	LCOR_04126.1	hypothetical protein RO3G_08704	InterPro:IPR017877	PRJEB3978/control_vs_hypoxia	TRUE
9	LCOR_05027.1	wd repeat protein	InterPro:IPR021772	PRJEB3978/control_vs_hypoxia	TRUE
10	LCOR_06430.1	pyruvate dehydrogenase x component	InterPro:IPR023213	PRJEB3978/control_vs_hypoxia	FALSE
11	LCOR_06617.1	general substrate transporter	InterPro:IPR020846	PRJEB3978/control_vs_hypoxia	FALSE
12	LCOR_06773.1	phosphodiesterase 1b	InterPro:IPR023088	PRJEB3978/control_vs_hypoxia	TRUE
13	LCOR_06865.1	alpha- -n-acetylglucosaminyltransferase extl3 isoform 1	InterPro:IPR015338	PRJEB3978/control_vs_hypoxia	FALSE
14	LCOR_06936.1	pkinase-domain-containing protein	InterPro:IPR020635	PRJEB3978/control_vs_hypoxia	FALSE
15	LCOR_06942.1	nad-dependent protein deacetylase sirtuin-2 isoform 2	InterPro:IPR026591	PRJEB3978/control_vs_hypoxia	FALSE
16	LCOR_07322.1	sec39-domain-containing protein	InterPro:IPR013244	PRJEB3978/control_vs_hypoxia	FALSE
17	LCOR_07957.1	hypothetical protein RO3G_02209	InterPro:IPR019775	PRJEB3978/control_vs_hypoxia	TRUE
18	LCOR_08077.1	predicted protein	NA	PRJEB3978/control_vs_hypoxia	TRUE
19	LCOR_08245.1	actin-interacting protein 1-like isoform 2	InterPro:IPR020472	PRJEB3978/control_vs_hypoxia	FALSE
20	LCOR_08879.1	phospholipase d	InterPro:IPR025202	PRJEB3978/control_vs_hypoxia	FALSE
21	LCOR_09764.1	rna methyltransferase nop2	InterPro:IPR023273	PRJEB3978/control_vs_hypoxia	FALSE
22	LCOR_10856.1	sugar transporter	InterPro:IPR016196	PRJEB3978/control_vs_irondepletion	FALSE
23	LCOR_11815.1	hypothetical protein RO3G_16011	InterPro:IPR013078	PRJEB3978/control_vs_hypoxia	FALSE
